# Supplementary material for: Endothelial Unc5B controls blood-brain barrier integrity
Source: Nat Commun. 2022 Mar 4;13:1169. doi: 10.1038/s41467-022-28785-9 (PMC8897508; doi:10.1038/s41467-022-28785-9)
Supplement: Supplementary file 6 — Source Data [file 41467_2022_28785_MOESM6_ESM.xlsx]

## Sheet: Figure 1
	Figure 1c
	Mice	ng (cadaverine) / Brain	ng (cadaverine)/mg (brain)		Mice	ng (cadaverine) / Lung	ng (cadaverine)/mg (lung)		Mice	ng (cadaverine) / Kidney	ng (cadaverine)/mg (Kidney)		Mice	ng (cadaverine) / Heart	ng (cadaverine)/mg (Heart)		Mice	ng (cadaverine) / GI tract	ng (cadaverine)/mg (GI tract)
	Unc5B fl/fl-1	397.619	2.26564		Unc5B fl/fl-1	883.571	2.86595		Unc5B fl/fl-1	4122.86	14.5942		Unc5B fl/fl-1	236.905	1.47237		Unc5B fl/fl-1	1667.14	5.02029
	Unc5B fl/fl-2	516.667	1.1935		Unc5B fl/fl-2	605	4.21897		Unc5B fl/fl-2	4401.43	15.0837		Unc5B fl/fl-2	320.238	2.02554		Unc5B fl/fl-2	2469.72	13.8199
	Unc5B fl/fl-3	129.762	0.545218		Unc5B fl/fl-3	778.214	5.83369		Unc5B fl/fl-3	1519.29	5.7159		Unc5B fl/fl-3	463.095	3.47669		Unc5B fl/fl-3	2518.24	11.7555
	Unc5B fl/fl-4	102.381	0.231642		Unc5B fl/fl-4	537.143	3.88109		Unc5B fl/fl-4	6480	17.1293		Unc5B fl/fl-4	528.571	3.11107		Unc5B fl/fl-4	6622.76	12.0877
	Unc5B fl/fl-5	4.7619	0.0214114		Unc5B fl/fl-5	385.714	0.984719		Unc5B fl/fl-5	6008.57	20.4721		Unc5B fl/fl-5	266.667	1.46924		Unc5B fl/fl-5	5428.58	12.4544
	Unc5B fl/fl-6	216.906	0.55617		Unc5BiECko-1	908.571	4.68577		Unc5BiECko-1	5108.57	16.6186		Unc5BiECko-1	391.667	2.18442		Unc5B fl/fl-6	3054.68	6.76085
	Unc5B fl/fl-7	325.606	0.834887		Unc5BiECko-2	960.357	6.00599		Unc5BiECko-2	4926.43	19.3269		Unc5BiECko-2	338.095	2.46425		Unc5BiECko-1	372.94	1.16938
	Unc5B fl/fl-8	359.114	0.997539		Unc5BiECko-3	1017.5	6.90767		Unc5BiECko-3	4637.14	17.9387		Unc5BiECko-3	242.857	1.8624		Unc5BiECko-2	2169.45	3.94496
	Unc5B fl/fl-9	380.324	0.864372		Unc5BiECko-4	872.857	11.7005		Unc5BiECko-4	5537.14	20.4021		Unc5BiECko-4	266.667	1.73611		Unc5BiECko-3	2232.52	5.3018
	Unc5B fl/fl-10	432.005	1.20001		Unc5BiECko-5	528.571	1.31846		Unc5BiECko-5	7508.57	22.8502		Unc5BiECko-5	314.286	1.8104		Unc5BiECko-4	6880.63	15.3291
	Unc5B fl/fl-11	410.659	1.14072														Unc5BiECko-5	5917.22	12.1007
	Unc5BiECko-1	1492.86	3.59465
	Unc5BiECko-2	1909.52	4.54
	Unc5BiECko-3	1189.29	2.98366
	Unc5BiECko-4	2457.14	5.48225
	Unc5BiECko-5	1219.05	5.76655
	Unc5BiECko-6	640.679	1.56263
	Unc5BiECko-7	1252.31	2.78291
	Unc5BiECko-8	668.356	1.80637
	Unc5BiECko-9	912.803	2.40211
	Unc5BiECko-10	684.913	1.67052
	Figure 1e			Figure 1j
	Genotype	Relative vessel area		Genotype	ng (cadaverine)/mg (brain)
	Unc5B fl/fl-1	1.23359		Unc5B fl/fl-1	1
	Unc5B fl/fl-2	1		Unc5B fl/fl-2	0.66
	Unc5BiECko-1	1.05299		Unc5B fl/fl-3	1
	Unc5BiECko-2	0.958593		Unc5B fl/fl-4	1
	Unc5BiECko-3	1.45989		Unc5B fl/fl-5	0.66
				Unc5B fl/fl-6	0.66
	Unc5B fl/fl-3	1		Unc5BiECko-1	1.01
	Unc5B fl/fl-4	1.36144		Unc5BiECko-2	0.76
	Unc5BiECko-4	1.06828		Unc5BiECko-3	1.57
	Unc5BiECko-5	1.08628		Unc5BiECko-4	1.36
				Unc5BiECko-5	1.03
	Unc5B fl/fl-5	1		Unc5BiECko-6	0.91
	Unc5BiECko-6	0.913834		Unc5BiECko-7	0.6
				Unc5BiECko-8	0.64
	Unc5B fl/fl-6	1		Unc5BiECko-9	0.97
	Unc5BiECko-7	0.759543		Unc5BiECko-10	1.15

## Sheet: Figure 2
	Figure 2c
	Caveolin1 (/b-actin)			Zo1 (/b-actin)			Occludin (/b-actin)			GFAP (/b-actin)			PDGFRb (/b-actin)
	Unc5B fl/fl	Unc5BiECko		Unc5B fl/fl	Unc5BiECko		Unc5B fl/fl	Unc5BiECko		Unc5B fl/fl	Unc5BiECko		Unc5B fl/fl	Unc5BiECko
	1.13859	1		0.891934	0.919393		1	0.861895		1.43497	1		1.52213	1.56825
	0.77627	1.02689		0.617523	0.874902		1.3492	0.89797		0.303601	2.0645		1.06046	1.26074
	1.06196	0.912658		1	0.652252					0.599118	0.224433		1	1.02617
	0.708607	0.984855					1.41485	1.00724
				0.873771	0.43662		1	1.13917		1.00631	1.48836		1.36843	1.44677
				1	0.482369		0.924878	1.02564		1	1.63021		1	1.71608
	Figure 2g
	Unc5B (/b-actin)			Claudin5 (/b-actin)			PLVAP (/b-actin)
	Unc5B fl/fl	Unc5BiECko		Unc5B fl/fl	Unc5BiECko		Unc5B fl/fl	Unc5BiECko
	0.987402	0.114109		1.32533	0.568453		1	3.11158
	2.98545	0.0832664		1.01851	0.497769		1.91255	2.29367
	1	0.135533		1	0.326859
							1.83927	4.4987
	0.997419	0.50037		0.847863	0.528522		1	4.84178
	1	0.281289		1	0.505851		0.757076	5.37753

## Sheet: Figure 3
	Figure 3a
		Mean CT (LEF1)	Mean CT (GAPDH)	Relative LEF1 mRNA level			Mean CT (CLDN5)	Mean CT (GAPDH)	Relative CLDN5 mRNA level			Mean CT (PLVAP)	Mean CT (GAPDH)	Relative PLVAP mRNA level
	Unc5Bfl/fl_1	26.6304	21.8508	1		Unc5Bfl/fl_1	20.9587	22.3396	0.84436		Unc5Bfl/fl_1	29.7565	21.8508	1
	Unc5Bfl/fl_2	26.3838	22.2704	1.58698		Unc5Bfl/fl_2	21.8391	22.9296	0.690433		Unc5Bfl/fl_2	30.5901	22.2704	0.750616
	Unc5BiECko_1	27.6921	21.9458	0.511686		Unc5Bfl/fl_3	22.3105	23.5199	0.749689		Unc5BiECko_1	27.9738	21.9458	3.67498
	Unc5BiECko_2	26.6929	20.1142	0.287366		Unc5Bfl/fl_4	22.4408	23.5334	0.6914		Unc5BiECko_2	27.3229	20.1142	1.62124
	Unc5BiECko_3	26.9516	20.6999	0.360473		Unc5Bfl/fl_5	22.0079	23.6329	1		Unc5BiECko_3	27.4685	20.6999	2.19955
						Unc5BiECko_1	21.9489	22.0538	0.348654
	Unc5Bfl/fl_3	26.9956	21.3737	0.679763		Unc5BiECko_2	21.4062	22.3794	0.636477		Unc5Bfl/fl_3	29.617	21.3737	1
	Unc5Bfl/fl_4	26.999	21.9339	1		Unc5BiECko_3	21.7256	22.9119	0.737806		Unc5Bfl/fl_4	29.8534	21.9339	1.25163
	Unc5BiECko_4	26.9518	21.3702	0.698997		Unc5BiECko_4	22.8935	23.5008	0.493897		Unc5BiECko_4	27.8887	21.3702	3.30511
	Unc5BiECko_5	26.9353	21.2972	0.672213		Unc5BiECko_5	24.0958	24.3528	0.38742		Unc5BiECko_5	27.5541	21.2972	3.96246
						Unc5Bfl/fl_6	24.7758	21.8508	1
						Unc5Bfl/fl_7	24.5707	22.2704	1.54201
						Unc5Bfl/fl_8	25.1597	22.2294	0.996413
						Unc5Bfl/fl_9	23.924	22.4353	2.70646
						Unc5BiECko_6	25.1753	21.9458	0.809722
						Unc5BiECko_7	23.7208	20.1142	0.623513
						Unc5BiECko_8	24.4587	20.6999	0.56106
						Unc5BiECko_9	24.1487	20.6376	0.666178
	Figure 3c
	pLRP6 (/LRP6)			b-catenin (/b-actin)			LEF1 (/b-actin)
	Unc5B fl/fl	Unc5BiECko		Unc5B fl/fl	Unc5BiECko		Unc5B fl/fl	Unc5BiECko
	0.855836	1.34367		1.0335	0.48267		0.518037	1.01961
	0.85659	0.259536		0.961198	0.539626		1.34931	0.410788
	1.49897	0.45752		0.85585	0.498991		1	0.774712
	1	0.603365		1	1.01617		0.809779	0.489274
	2.10048	0.208528		1.41342	0.69213		1.61635	0.89534
	1.32946	0.107243		0.939318	0.671517		1.50873	0.463588
	1.6551	0.181034		1.01562	0.730329		0.673907	0.295489
		0.0554629			0.144349			0.49791
	Figure 3e			Figure 3i
		Relative Pixel intensity (LEF1/Podocalyxin)			Ad FL	Ad DCD	Ad DUPA	Ad DDD	Ad UPA
	Unc5Bfl/fl_1	1.63773		n1	1	0.25725	0.0815623	0.781398	0.83169
	Unc5Bfl/fl_2	0.920221		n2	1	0.0830657	0.171309	0.449382	0.433725
	Unc5Bfl/fl_3	0.777666		n3	1	0	0	1.99028	1.64645
	Unc5Bfl/fl_4	0.920642		n4	1	0.178245	0.0585882	0.90058	1.77063
	Unc5Bfl/fl_5	1
	Unc5Bfl/fl_6	1.04243
	Unc5BiECko_1	0.518555
	Unc5BiECko_2	0.671341
	Unc5BiECko_3	0.730491
	Unc5BiECko_4	0.338979
	Unc5BiECko_5	0.654096
	Unc5BiECko_6	0.599775
	Figure 3k				Figure 3k				Figure 3k
	Mice	ng / sample	ng cadaverine/mg brain		Mice	ng / sample	ng cadaverine/mg brain		Mice	ng / sample	ng cadaverine/mg brain
	Unc5B fl/wt_1	31.422	0.137274		Ctnnb1 fl/wt_1	54.1146	0.261423		Unc5B fl/wt; Ctnnb1 fl/wt_1	113.658	0.548545
	Unc5B fl/wt_2	80.4681	0.290289		Ctnnb1 fl/wt_2	45.546	0.234532		Unc5B fl/wt; Ctnnb1 fl/wt_2	112.026	0.548876
	Unc5B fl/wt_3	21.2402	0.125682		Ctnnb1 fl/wt_3	35.933	0.186568		Unc5B fl/wt; Ctnnb1 fl/wt_3	436.074	1.10343
	Unc5B fl/wt_4	74.0551	0.280512		Ctnnb1 fl/wt_4	39.5666	0.187342		Unc5B fl/wt; Ctnnb1 fl/wt_4	209.437	0.396135
	Unc5B fl/wt iECko_1	96.0929	0.425566		Ctnnb1 fl/wt iECko_1	38.3903	0.200054		Unc5B fl/wt; Ctnnb1 fl/wt_5	188.986	0.404942
	Unc5B fl/wt iECko_2	74.5365	0.30724		Ctnnb1 fl/wt iECko_2	50.5114	0.232664		Unc5B fl/wt; Ctnnb1 fl/wt_6	183.861	0.448989
	Unc5B fl/wt iECko_3	101.486	0.434256		Ctnnb1 fl/wt iECko_3	96.268	0.361774		Unc5B fl/wt; Ctnnb1 fl/wt iECko_1	274.72	1.3736
					Ctnnb1 fl/wt iECko_4	79.79	0.326606		Unc5B fl/wt; Ctnnb1 fl/wt iECko_2	265.37	1.27032
									Unc5B fl/wt; Ctnnb1 fl/wt iECko_3	301.277	1.4618
									Unc5B fl/wt; Ctnnb1 fl/wt iECko_4	969.921	4.3868
									Unc5B fl/wt; Ctnnb1 fl/wt iECko_5	501.409	2.43521
									Unc5B fl/wt; Ctnnb1 fl/wt iECko_6	930.111	4.86714
	Figure 3n
	PLVAP (/b-actin)			LEF1 (/b-actin)			Claudin-5 (/b-actin)
	Unc5BiECko	Unc5BiECko; Ctnnb1Flex/3		Unc5BiECko	Unc5BiECko; Ctnnb1Flex/3		Unc5BiECko	Unc5BiECko; Ctnnb1Flex/3
	1.7241	0.609777		0.597545	1.14699		1.86986	1.56278
	1.17129	0.36694		1.33488	1.73292		0.880136	1.68273
	1	0.356867		1	2.00355		1	2.30849
		0.350332			2.27656			2.68357
	1	0.958296		1	1.40175		1	2.66315
	Figure 3o
	Mice	ng / sample	ng cadaverine/mg brain
	Unc5BiECko_1	632.5	2.95423
	Unc5BiECko_2	843.437	3.70091
	Unc5BiECko_3	976.25	3.97496
	Unc5BiECko_4	515.312	2.33808
	Unc5BiECko_5	991.875	4.19397
	Unc5BiECko;Ctnnb1flex/3_1	179.375	0.918929
	Unc5BiECko;Ctnnb1flex/3_2	468.437	1.873
	Unc5BiECko;Ctnnb1flex/3_3	241.875	1.27976
	Unc5BiECko;Ctnnb1flex/3_4	148.125	0.846429
	Unc5BiECko;Ctnnb1flex/3_5	288.75	1.49148

## Sheet: Figure 4
	Figure 4b				Figure 4d
	Mice	ng / sample	ng cadaverine/mg brain		Y949 (/b-actin)			Y1173 (/b-actin)
	Unc5BiECko_1	579.82	2.56331		Unc5B fl/fl	Unc5B fl/fl CDH5Cre		Unc5B fl/fl	Unc5B fl/fl CDH5Cre
	Unc5BiECko_2	1072.89	4.4025		0	1.67194		2.6523	2.08242
	Unc5BiECko_3	694.002	3.50152		1	2.91764		0.392159	1.19244
	Unc5BiECko_4	980.787	4.42394		0.858209	5.17092		1	3.21363
	Unc5BiECko;Cldn5GFP_1	186.092	0.82634		0.0340269	0.0794766		0.605608	3.07211
	Unc5BiECko;Cldn5GFP_2	121.44	0.582165		1.60045	7.90069		3.2016	0.909165
	Unc5BiECko;Cldn5GFP_3	223.965	1.05544		1.49379	3.66295		1.46275	3.57655
	Unc5BiECko;Cldn5GFP_4	114.295	0.488023		0.605777	1.5383			0.683857
						2.40427			0.994353
	Figure 4f				Figure 4h			Figure 4j
	Mice	ng / sample	ng cadaverine/mg brain		VE-cadherin (/b-actin)				Relative Vecadh / podo
	Unc5Bfl/fl;Y949F_1	14.472	0.0705607		Unc5B fl/fl	Unc5B fl/fl CDH5Cre		Unc5Bfl/fl_1	1
	Unc5Bfl/fl;Y949F_2	26.9912	0.127557		0.636161	1.0445		Unc5Bfl/fl_2	0.786056
	Unc5Bfl/fl;Y949F_3	61.4427	0.294689		0.464928	0.528316		Unc5Bfl/fl_3	1.27635
	Unc5Bfl/fl;Y949F_4	133.235	0.573056		0.468443	1.01588		Unc5BiECko_1	1.04393
	Unc5BiECko;Y949F_1	580.074	2.60473		1	0.956281		Unc5BiECko_2	0.914225
	Unc5BiECko;Y949F_2	429.072	1.96461		1.47934	0.608967		Unc5BiECko_3	1.3795
	Unc5BiECko;Y949F_3	329.631	1.86127		1.66827	1.30004		Unc5BiECko_4	0.876102
	Unc5BiECko;Y949F_4	402.211	1.57237		0.912137	0.85182		Unc5BiECko_5	1.50418
	Unc5BiECko;Y949F_5	825.806	4.71081			0.0659461
	Unc5BiECko;Y949F_6	912.468	3.56712

## Sheet: Figure 5
	Figure 5a				Figure 5b
	Mice	ng / sample	ng cadaverine/mg brain		Mice	ng / sample	ng cadaverine/mg brain
	Ntn1fl/fl-1	115.421	0.513668		Robo4 WT-1	54.3781	0.468272
	Ntn1fl/fl-2	131.045	0.527556		Robo4 WT-2	62.7362	0.551527
	Ntn1fl/fl-3	119.778	0.593252		Robo4 WT-3	38.722	0.343966
	Ntn1fl/fl-4	165.552	0.756636		Robo4 WT-4	34.6044	0.307049
	Ntn1iko-1	358.61	1.70685		Robo4 WT-5	34.9735	0.300266
	Ntn1iko-2	396.515	1.71577		Robo4 KO-1	17.8194	0.149806
	Ntn1iko-3	1528.04	6.56657		Robo4 KO-2	32.5203	0.300627
	Ntn1iko-4	1174.81	5.32551		Robo4 KO-3	42.3113	0.393045
					Robo4 KO-4	32.5276	0.292909
	Figure 5d
	Ntn1 (/b-actin)			pLRP6 (/LRP6)			LEF1 (/b-actin)			PLVAP (/b-actin)			Claudin5 (/b-actin)
	Ntn1fl/fl	Ntn1fl/fl RosaCre		Ntn1fl/fl	Ntn1fl/fl RosaCre		Ntn1fl/fl	Ntn1fl/fl RosaCre		Ntn1fl/fl	Ntn1fl/fl RosaCre		Ntn1fl/fl	Ntn1fl/fl RosaCre
	1.06201	0.483972		1.23534	0.404713		1	1.27733		0.166912	1.0266		1	0.411902
	1.11665	0.286852		0.887525	0.386091		1.32683	0.876622		0.375493	2.42688		0.735342	0.526262
	1	0.426883		1	0.342156		0.992634	0.715675		1	2.14699		0.967773	0.580264
		0.551952			0.401876			0.830668			2.09704			0.390893
		0.504961			0.367738			0.543668			2.57053			0.514565
		0.18759			0.326537			0.371335			2.76516			0.397309
	1.29357	0.311958		2.49458	0.218758		0.749728	0.761854		0.519924	2.45664		0.938098	0.518458
	1.02366	0.270812		1.98266	0.24676		0.912752	0.558586		0.385118	3.08508		0.914089	0.195292
	1	0.442462		1	0.111643		1	0.674165		1	3.06629		1	0.517813
	0.783717	0.141049		0.751441	0.0841424		1.05532	0.693882		1.61684	2.65761		1.15497	0.503875
	Figure 5f
		pLRP6 (/LRP6)
		SiCTRL NS	SiCTRL 30min Ntn1	SiCTRL 1h Ntn1	SiCTRL 8h Ntn1	SiCTRL 24h Ntn1	SiUnc5B NS	SiUnc5B 30min Ntn1	SiUnc5B 1h Ntn1	SiUnc5B 8h Ntn1	SiUnc5B 24h Ntn1
	n1	1	1.68448	1.56117	1.14902	0.988006	1.18763	1.07514	0.736137	0.653443	0.827569
	n2	1	1.34932	1.3575	1.61944	1.18272	1.14992	0.853686	0.848245	0.758696	0.740595
	n3	1	1.53199	1.72661	1.91693	1.67458	0.699341	0.982884	1.1891	1.35318	1.0625
	n4	1	1.80382	1.77523	1.32213	1.29468	1.00501	0.745119	0.965865	1.09423	0.597891
	Figure 5h			Figure 5j
	IP LRP6				pFAK-Y397 (/b-actin)
	Ntn1fl/fl	Ntn1fl/fl RosaCre			SiCTRL NS	SiCTRL 30min Ntn1	SiCTRL 1h Ntn1	SiCTRL 8h Ntn1	SiCTRL 24h Ntn1
	0.730408	0.471422		n1	1	1.41131	1.70081	1.59048	1.65366
	1.01174	0.568679		n2	1	1.4545	1.67355	1.51216	1.69243
	1	0.664147		n3	1	1.34191	1.55066	1.21912	0.92287
		0.335916		n4	1	1.85494	1.33954	1.73731	0.921021
		0.428743
		0.62517
	Figure 5l						Figure 5l
		pFAK-Y397 (/b-actin)						pLRP6 (/LRP6)
		DMSO NS	DMSO + Ntn1 (1h)	FAKi NS	FAKi + Ntn1 (1h)			DMSO NS	DMSO + Ntn1 (1h)	FAKi NS	FAKi + Ntn1 (1h)
	n1	1	1.49131	0.272725	0.274033		n1	1	1.61203	1.16392	1.72366
	n2	1	1.35893	0.351716	0.218227		n2	1	1.60387	1.16128	1.38245
	n3	1	1.42475	0.307885	0.47446		n3	1	1.3671	0.883762	1.1451

## Sheet: Figure 6
	Figure 6g								Figure 6i
		pSRC (/SRC)							Netrin1-IP (/Unc5B-IP)			Robo4-IP (/Unc5B-IP)			Flrt2-IP (/Unc5B-IP)
		CTRL IgG	CTRL IgG + 10min netrin1	CTRL IgG + 30min netrin1	Anti-Unc5B-3	Anti-Unc5B-3 + 10min netrin1	Anti-Unc5B-3 + 30min netrin1		CTRL anti-Unc5B-1	Anti-Unc5B-3		CTRL anti-Unc5B-1	Anti-Unc5B-3		CTRL anti-Unc5B-1	Anti-Unc5B-3
	n1	1	1.80553	1.04683	1.06695	0.915327	0.937185		0.634698	0.175225		0.501068	1.59912		0.297687	2.25524
	n2	1	1.60397	0.585605	0.680488	0.880315	0.553939		1	0.00750025		1.73588	1.19381		2.1792	1.83184
	n3	1.02443	1.46348	1.49132	0.953254	0.977181	1.24741		0.916748	0.0118638		1	0.671416		1	0.944267
	n4	0.975569	1.30616	1.42679	0.828324	0.731418	0.685435
									1	0.101894		1	0.763426		1	1.17879
									0.868469	0.409542		0.890884	0.889771		1.3213	0.76751
	Figure 6l								Figure 6n
	Mice	ng / sample	ng cadaverine/mg brain		Mice	ng / sample	ng cadaverine/mg brain		Mice	ng / sample	ng cadaverine/mg brain
	CTRL IgG_1	312.113	0.743127		Anti-Unc5B-1_1	403.906	0.918386		Anti-Unc5B-1_1	265.745	0.603966
	CTRL IgG_2	312.483	0.694407		Anti-Unc5B-1_2	357.031	1.00121		Anti-Unc5B-1_2	270.404	0.676009
	CTRL IgG_3	316.718	0.812098		Anti-Unc5B-1_3	317.969	0.684245		Anti-Unc5B-1_3	209.465	0.523661
	CTRL IgG_4	283.451	0.62989		Anti-Unc5B-1_4	458.594	1.00283		Anti-Unc5B-1_4	248.738	0.578461
	CTRL IgG_5	325.597	0.739994		Anti-Unc5B-1_5	466.406	1.1315		Anti-Unc5B-3_1	293.18	0.73295
	Anti-Unc5B-3_1	492.658	1.33151		Anti-Unc5B-2_1	1052.34	2.39823		Anti-Unc5B-3_2	303.966	0.779401
	Anti-Unc5B-3_2	1372.76	3.71015		Anti-Unc5B-2_2	1357.03	3.39088		Anti-Unc5B-3_3	220.336	0.537405
	Anti-Unc5B-3_3	536.1	1.34025		Anti-Unc5B-2_3	786.719	1.95701		Anti-Unc5B-3_4	268.141	0.654002
	Anti-Unc5B-3_4	924.29	2.14951		Anti-Unc5B-2_4	896.094	2.42122		Anti-Unc5B-2_1	241.979	0.636787
	Anti-Unc5B-3_5	941.56	2.47779						Anti-Unc5B-2_2	242.396	0.550901
									Anti-Unc5B-2_3	227.409	0.5831
	Figure 6p
	Mice	ng / sample	ng cadaverine/ mg of Lung		Mice	ng / sample	ng cadaverine/ mg of Heart		Mice	ng / sample	ng cadaverine/ mg of kidney
	Anti-Unc5B-1_1	241.667	1.05531		Anti-Unc5B-1_1	554.167	4.7773		Anti-Unc5B-1_1	1362.5	4.71453
	Anti-Unc5B-1_2	434.375	1.93056		Anti-Unc5B-1_2	361.458	2.82389		Anti-Unc5B-1_2	3065.62	10.9097
	Anti-Unc5B-1_3	1153.33	5.3149		Anti-Unc5B-1_3	585.625	3.7301		Anti-Unc5B-1_3	3175.31	10.2429
	Anti-Unc5B-1_4	285.278	1.27927		Anti-Unc5B-1_4	500.556	2.36111		Anti-Unc5B-1_4	3646.67	6.57057
	Anti-Unc5B-2_1	1038.54	8.11361		Anti-Unc5B-2_1	220.833	1.72526		Anti-Unc5B-2_1	1893.75	8.89085
	Anti-Unc5B-2_2	106.25	0.426707		Anti-Unc5B-2_2	241.667	2.06553		Anti-Unc5B-2_2	1925	7.92181
	Anti-Unc5B-2_3	543.958	3.60237		Anti-Unc5B-2_3	382.5	3.29741		Anti-Unc5B-2_3	2675.31	8.71437
	Anti-Unc5B-2_4	1580.42	9.46357		Anti-Unc5B-2_4	767.917	5.1538		Anti-Unc5B-2_4	3253.44	10.6321
	Anti-Unc5B-2_5	1292.22	7.10012		Anti-Unc5B-2_5	632.5	8.5473		Anti-Unc5B-2_5	3375.83	7.63763
	Figure 6q
		ng / sample	ng cadaverine/ mg of Lung			ng / sample	ng cadaverine/ mg of Heart			ng / sample	ng cadaverine/ mg of kidney
	CTRL IgG_1	632.901	5.27417		CTRL IgG_1	623.761	5.19801		CTRL IgG_1	4264.06	32.8005
	CTRL IgG_2	527.064	2.10825		CTRL IgG_2	594.296	4.24497		CTRL IgG_2	2568.95	16.0559
	CTRL IgG_3	216.145	1.13761		CTRL IgG_3	512.808	3.41872		CTRL IgG_3	5227.78	34.8519
	CTRL IgG_4	606.552	4.04368		CTRL IgG_4	510.366	4.63969		CTRL IgG_4	2314.51	17.8039
	CTRL IgG_5	154.682	0.703101		CTRL IgG_5	366.11	3.32827		CTRL IgG_5	2062.34	8.24937
	Anti-Unc5B-3_1	355.506	2.37004		Anti-Unc5B-3_1	594.413	2.70188		Anti-Unc5B-3_1	4655.23	46.5523
	Anti-Unc5B-3_2	568.25	2.99079		Anti-Unc5B-3_2	396.389	2.3317		Anti-Unc5B-3_2	4931.04	44.8276
	Anti-Unc5B-3_3	333.738	2.08586		Anti-Unc5B-3_3	516.552	3.44368		Anti-Unc5B-3_3	2644.76	24.0433
	Anti-Unc5B-3_4	262.459	1.45811		Anti-Unc5B-3_4	568.529	2.58422		Anti-Unc5B-3_4	3445.23	28.7102
	Anti-Unc5B-3_5	555.11	3.70073		Anti-Unc5B-3_5	1110.99	4.62914		Anti-Unc5B-3_5	7375.46	29.5018

## Sheet: Figure 7
	Figure 7c
	LRP6-IP (/Unc5B-IP)					pLRP6 (/LRP6)					b-catenin (/b-actin)					Claudin5 (/b-actin)					PLVAP (/b-actin)
	NS	1h 1103	8h 1103	24h 1103		NS	1h 1103	8h 1103	24h 1103		NS	1h 1103	8h 1103	24h 1103		NS	1h 1103	8h 1103	24h 1103		NS	1h 1103	8h 1103	24h 1103
	1	0.121058	0.420383	0.726341		1.43222	0.460986	0.710681	1.55811		1.60347	0.271873	0.816932	0.770937		1.00693	0.287056	0.901759	1.0743		0.527342	1.54862	1.65698	0.452683
	1.21287	0.108903	1.24379	0.289109		1	0.416121	1.08172	1.39277		1	0.648826	0.48846	0.928757		1	0.322253	0.313355	0.897547		1	1.55775	2.04325	0.373876
	0.610548	0.0905866	0.435286	0.749965		1.11185	0.278815	1.50855	0.598071		0.849156	0.741094	0.499407	0.975315		0.750257	0.293426	0.683585	1.04257		0.939232	1.5159	1.07516	0.284901
		0.271366					0.197812					0.457006					0.401567					1.59891

## Sheet: Figure 8
	Figure 8a
	Mice	ng / sample	ng 10kDa dextran / mg brain		Mice	ng / sample	ng 10kDa dextran / mg brain		Mice	ng / sample	ng 10kDa dextran / mg brain
	Unc5B fl/fl_1	110.556	0.523712		CTRL Anti-Unc5B-1_1	714.375	1.57005		CTRL IgG_1	496.71	1.18264
	Unc5B fl/fl_2	188.333	0.760635		CTRL Anti-Unc5B-1_2	456.562	1.00786		CTRL IgG_2	442.49	1.00566
	Unc5B fl/fl_3	182.778	0.891599		CTRL Anti-Unc5B-1_3	434.583	1.00134		CTRL IgG_3	481.299	1.1739
	Unc5B fl/fl_4	232.778	0.489337		CTRL Anti-Unc5B-1_4	441.375	0.967928		CTRL IgG_4	511.775	1.24823
	Unc5B fl/fl_5	405	0.826699		Anti-Unc5B-2_1	1412.81	3.33998		CTRL IgG_5	507.806	1.18094
	Unc5BiECko_1	410.556	2.19314		Anti-Unc5B-2_2	1061.25	2.43406		Anti-Unc5B-3_1	875.569	2.24505
	Unc5BiECko_2	416.111	2.30788		Anti-Unc5B-2_3	2111.67	4.72409		Anti-Unc5B-3_2	1034.7	2.58674
	Unc5BiECko_3	177.222	0.803001		Anti-Unc5B-2_4	918.958	2.188		Anti-Unc5B-3_3	1034.7	2.72289
	Unc5BiECko_4	488.333	2.50684		Anti-Unc5B-2_5	1528.87	3.31643		Anti-Unc5B-3_4	1005.72	2.45298
	Unc5BiECko_5	849.444	1.88013						Anti-Unc5B-3_5	976.364	2.44091
	Figure 8b
	Mice	ng / sample	ng 40kDa dextran / mg brain		Mice	ng / sample	ng 40kDa dextran / mg brain		Mice	ng / sample	ng 40kDa dextran / mg brain
	Unc5B fl/fl_1	257.292	0.620578		CTRL Anti-Unc5B-1_1	148.438	0.826489		CTRL IgG_1	206.632	0.491981
	Unc5B fl/fl_2	423.958	0.984119		CTRL Anti-Unc5B-1_2	148.438	1.00978		CTRL IgG_2	265.706	0.590457
	Unc5B fl/fl_3	423.958	1.0386		CTRL Anti-Unc5B-1_3	148.438	1.18089		CTRL IgG_3	201.451	0.516542
	Unc5B fl/fl_4	412.5	0.905002		CTRL Anti-Unc5B-1_4	450	1.01033		CTRL IgG_4	277.069	0.615708
	Unc5B fl/fl_5	391.667	0.8768		Anti-Unc5B-2_1	839.844	3.72106		CTRL IgG_5	266.654	0.606032
	Unc5B fl/fl_6	153.289	0.39305		Anti-Unc5B-2_2	625	2.93152		Anti-Unc5B-3_1	338.93	0.916028
	Unc5B fl/fl_7	281.901	0.722822		Anti-Unc5B-2_3	1350	3.08079		Anti-Unc5B-3_2	720.534	1.94739
	Unc5B fl/fl_8	312.245	0.867348		Anti-Unc5B-2_4	1132.03	2.52516		Anti-Unc5B-3_3	851.5	2.12875
	Unc5B fl/fl_9	163.552	0.371709						Anti-Unc5B-3_4	1074.39	2.49859
	Unc5B fl/fl_10	249.328	0.692577						Anti-Unc5B-3_5	2293.96	6.03673
	Unc5B fl/fl_11	247.405	0.687236
	Unc5BiECko_1	918.75	2.16278
	Unc5BiECko_2	835.417	2.01305
	Unc5BiECko_3	741.667	1.73611
	Unc5BiECko_4	1134.72	2.29098
	Unc5BiECko_5	843.056	2.00823
	Unc5BiECko_6	591.499	1.44268
	Unc5BiECko_7	700.339	1.55631
	Unc5BiECko_8	876.701	2.36946
	Unc5BiECko_9	565.074	1.48704
	Unc5BiECko_10	366.955	0.895012
	Figure 8c
	Mice	ng / sample	ng 70kDa dextran / mg brain		Mice	ng / sample	ng 70kDa dextran / mg brain
	Unc5B fl/fl_1	168.056	0.75769		CTRL IgG_1	67.8349	0.161512
	Unc5B fl/fl_2	137.5	0.639832		CTRL IgG_2	72.4233	0.164598
	Unc5B fl/fl_3	331.25	0.595024		CTRL IgG_3	44.7169	0.109066
	Unc5B fl/fl_4	210.417	0.465009		CTRL IgG_4	59.8922	0.146078
	Unc5B fl/fl_5	243.75	0.568712		CTRL IgG_5	41.9629	0.0975881
	Unc5BiECko_1	504.167	2.28751		Anti-Unc5B-3_1	73.735	0.189064
	Unc5BiECko_2	93.0556	0.39514		Anti-Unc5B-3_2	32.4606	0.0811515
	Unc5BiECko_3	68.0556	0.306281		Anti-Unc5B-3_3	47.767	0.125703
	Unc5BiECko_4	231.25	0.439305		Anti-Unc5B-3_4	25.5418	0.062297
	Unc5BiECko_5	108.854	0.278044		Anti-Unc5B-3_5	35.5143	0.0887858
	Figure 8d
	Mice	ng / sample	ng 40kDa dextran / mg Lung		Mice	ng / sample	ng 40kDa dextran / mg Lung		Mice	ng / sample	ng 40kDa dextran / mg Lung
	Unc5B fl/fl_1	1607.08	13.9504		CTRL Anti-Unc5B-1_1	181.25	0.669313		CTRL IgG_1	417.115	3.47596
	Unc5B fl/fl_2	1827.92	14.635		CTRL Anti-Unc5B-1_2	334.375	2.04012		CTRL IgG_2	393.185	1.57274
	Unc5B fl/fl_3	165.417	1.22895		CTRL Anti-Unc5B-1_3	1634.38	10.0392		CTRL IgG_3	166.034	0.873865
	Unc5B fl/fl_4	1523.75	7.46205		CTRL Anti-Unc5B-1_4	393.75	3.00573		CTRL IgG_4	393.251	2.62167
	Unc5B fl/fl_5	311.25	1.66089		Anti-Unc5B-2_1	893.75	4.89995		CTRL IgG_5	532.488	2.4204
	Unc5BiECko_1	1217.5	11.4427		Anti-Unc5B-2_2	834.375	4.94591		Anti-Unc5B-3_1	536.59	3.57727
	Unc5BiECko_2	1046.67	9.38714		Anti-Unc5B-2_3	984.375	6.06516		Anti-Unc5B-3_2	329.687	1.73519
	Unc5BiECko_3	123.75	0.548051		Anti-Unc5B-2_4	1340.62	9.7642		Anti-Unc5B-3_3	568.659	3.55412
	Unc5BiECko_4	1357.08	7.04247						Anti-Unc5B-3_4	599.581	3.33101
	Unc5BiECko_5	561.25	3.20714						Anti-Unc5B-3_5	461.006	3.07337
	Figure 8e
	Mice	ng / sample	ng 40kDa dextran / mg Kidney		Mice	ng / sample	ng 40kDa dextran / mg Kidney		Mice	ng / sample	ng 40kDa dextran / mg Kidney
	Unc5B fl/fl_1	1007.29	4.43936		CTRL Anti-Unc5B-1_1	2671.88	9.50169		CTRL IgG_1	996.625	7.66635
	Unc5B fl/fl_2	804.167	3.58363		CTRL Anti-Unc5B-1_2	2671.88	10.7998		CTRL IgG_2	689.744	5.74787
	Unc5B fl/fl_3	663.542	3.36141		CTRL Anti-Unc5B-1_3	2156.25	7.11634		CTRL IgG_3	636.7	4.24467
	Unc5B fl/fl_4	2371.87	5.43509		CTRL Anti-Unc5B-1_4	1500	6.32911		CTRL IgG_4	927.856	7.13736
	Unc5B fl/fl_5	2080.21	5.85974		Anti-Unc5B-2_1	1593.75	5.88751		CTRL IgG_5	898.169	3.59268
	Unc5BiECko_1	1642.71	6.99025		Anti-Unc5B-2_2	1406.25	5.71182		Anti-Unc5B-3_1	1026.73	10.2673
	Unc5BiECko_2	970.833	4.12419		Anti-Unc5B-2_3	3421.88	15.2831		Anti-Unc5B-3_2	1058.14	9.61944
	Unc5BiECko_3	1111.46	4.51996		Anti-Unc5B-2_4	1406.25	6.57741		Anti-Unc5B-3_3	661.315	6.01195
	Unc5BiECko_4	1955.21	4.38388						Anti-Unc5B-3_4	927.459	4.21572
	Unc5BiECko_5	1897.92	5.32823						Anti-Unc5B-3_5	1478.25	5.91301
	Figure 8f
	Mice	ng / sample	ng 40kDa dextran / mg Heart		Mice	ng / sample	ng 40kDa dextran / mg Heart		Mice	ng / sample	ng 40kDa dextran / mg Heart
	Unc5B fl/fl_1	805.208	4.41452		CTRL Anti-Unc5B-1_1	421.875	3.34291		CTRL IgG_1	996.625	8.30521
	Unc5B fl/fl_2	738.542	4.03795		CTRL Anti-Unc5B-1_2	453.125	3.38406		CTRL IgG_2	689.744	4.92674
	Unc5B fl/fl_3	478.125	2.55409		CTRL Anti-Unc5B-1_3	476.562	3.66305		CTRL IgG_3	636.7	4.24467
	Unc5B fl/fl_4	892.708	4.39325		CTRL Anti-Unc5B-1_4	328.125	2.47455		CTRL IgG_4	927.856	8.43506
	Unc5B fl/fl_5	220.833	1.28841		Anti-Unc5B-2_1	421.875	2.8699		CTRL IgG_5	898.169	8.16518
	Unc5BiECko_1	536.458	2.76382		Anti-Unc5B-2_2	453.125	3.55392		Anti-Unc5B-3_1	1467.84	6.67201
	Unc5BiECko_2	309.375	1.71971		Anti-Unc5B-2_3	2070.31	18.9763		Anti-Unc5B-3_2	1058.14	6.22434
	Unc5BiECko_3	948.958	5.01564		Anti-Unc5B-2_4	421.875	4.08794		Anti-Unc5B-3_3	661.315	4.40876
	Unc5BiECko_4	1455.21	7.25066						Anti-Unc5B-3_4	2030.24	9.22836
	Unc5BiECko_5	246.875	1.4608						Anti-Unc5B-3_5	1478.25	6.15939
	Figure 8g				Figure 8h						Figure 8j
	Mice	ng / sample	ng nanobodies / mg brain		Mice	pg BDNF / mg Brain		Mice	ng BDNF / ml Plasma		pTyr-IP (/Trk-B-IP)
	CTRL IgG_1	1602.83	3.81627		CTRL IgG_1	65.1288		CTRL IgG_1	13.7781		CTRL IgG	Anti-Unc5B-3
	CTRL IgG_2	1382.55	3.45638		CTRL IgG_2	66.7498		CTRL IgG_2	7.63196		1.02942	3.39499
	CTRL IgG_3	1290.95	4.16435		CTRL IgG_3	41.0086		CTRL IgG_3	8.53595		1.05428	3.84221
	CTRL IgG_4	1612.23	3.74938		CTRL IgG_4	39.243		CTRL IgG_4	12.6299		0.711841	3.34608
	CTRL IgG_5	1714.31	4.08169		CTRL IgG_5	65.4613		CTRL IgG_5	9.2581		1.04617	4.11881
	CTRL IgG_6	1658.78	4.14696		CTRL IgG_6	45.5805		CTRL IgG_6	13.8248		1.15828	5.40019
	Anti-Unc5B-3_1	2353.33	5.88332		CTRL IgG_7	56.883		CTRL IgG_7	13.5287
	Anti-Unc5B-3_2	1638.87	4.68249		Anti-Unc5B-3_1	93.1699		Anti-Unc5B-3_1	9.84518
	Anti-Unc5B-3_3	2098.62	5.38107		Anti-Unc5B-3_2	143.08		Anti-Unc5B-3_2	10.8219
	Anti-Unc5B-3_4	2519.38	5.72587		Anti-Unc5B-3_3	115.563		Anti-Unc5B-3_3	14.2508
	Anti-Unc5B-3_5	2345.92	5.86479		Anti-Unc5B-3_4	84.1194		Anti-Unc5B-3_4	15.9653
	Anti-Unc5B-3_6	2188.04	7.29348		Anti-Unc5B-3_5	95.2249		Anti-Unc5B-3_5	10.3751
	Anti-Unc5B-3_7	2140.65	4.97827		Anti-Unc5B-3_6	79.7373		Anti-Unc5B-3_6	7.54884
					Anti-Unc5B-3_7	96.4355		Anti-Unc5B-3_7	12.3909

## Sheet: Supplemental Figure 1
	Supplemental Figure 1c					Supplemental Figure 1d
		Mean CT (Unc5B)	Mean CT (GAPDH)	Relative Unc5B mRNA level		Days	Number of mice
	Unc5Bfl/fl_1	31.0495	26.2872	2.01799			Unc5Bfl/fl	Unc5BiECko
	Unc5Bfl/fl_2	31.3602	27.6423	1.62704		1	13	13
	Unc5Bfl/fl_3	32.0624	26.3419	1		2	13	13
	Unc5BiECko_1	34.9658	26.988	0.133659		3	13	13
	Unc5BiECko_2	33.6309	28.2001	0.337166		4	13	13
	Unc5BiECko_3	34.6537	19.3511	0.165939		5	13	13
						6	13	13
	Unc5Bfl/fl_4	21.3335	19.0066	1		7	13	13
	Unc5Bfl/fl_5	20.123	17.8106	1.01002		8	13	13
	Unc5Bfl/fl_6	21.2959	18.1558	0.569103		9	13	12
	Unc5Bfl/fl_7	19.9068	18.0904	1.42447		10	13	12
	Unc5BiECko_4	21.4558	17.0185	0.231567		11	13	10
	Unc5BiECko_5	21.346	17.4886	0.346154		12	13	6
						13	13	4
						14	13	4
						15	13	3
						16	13	3
						17	13	3
						18	13	3
						19	13	3
						20	13	3

## Sheet: Supplemental Figure 2
	Supplemental Figure 2a								Supplemental Figure 2a
		Mean vessel diameter (>10um)	Relative Claudin-5 pixel intensity			Mean vessel diameter (<10um)	Relative Claudin-5 pixel intensity			Mean vessel diameter (>10um)	Relative PLVAP pixel intensity			Mean vessel diameter (<10um)	Relative PLVAP pixel intensity
	Unc5B fl/fl_1	35.1	1		Unc5B fl/fl_1	3.8	0.764675		Unc5B fl/fl_1	20.1	0.353938		Unc5B fl/fl_1	4.3	0.143569
	Unc5B fl/fl_2	22.1	0.742982		Unc5B fl/fl_2	2.6	1.33156		Unc5B fl/fl_2	15.3	0.190429		Unc5B fl/fl_2	9.2	0.14656
	Unc5B fl/fl_3	11.8	0.784134		Unc5B fl/fl_3	9.7	1.24478		Unc5B fl/fl_3	23.1	0.109278		Unc5B fl/fl_3	4.6	0.0154639
	Unc5B fl/fl_4	29	1.71432		Unc5B fl/fl_4	3	1.78898		Unc5B fl/fl_4	30.1	0.0522337		Unc5B fl/fl_4	2.4	0.0134021
	Unc5B fl/fl_5	28.3	1		Unc5B fl/fl_5	6.5	1.02053		Unc5B fl/fl_5	31.5	0.0250859		Unc5B fl/fl_5	8.5	0.0164948
	Unc5B fl/fl_6	14.1	1.03658		Unc5BiECko_1	8.2	0.465759		Unc5B fl/fl_6	20.3	0.0230241		Unc5B fl/fl_6	6.3	0.0274914
	Unc5B fl/fl_7	16.9	1.06038		Unc5BiECko_2	5.7	0.417269		Unc5B fl/fl_7	20.1	0.0347079		Unc5B fl/fl_7	2.4	0.0601375
	Unc5BiECko_1	50.2	0.647703		Unc5BiECko_3	7.3	0.619846		Unc5B fl/fl_8	27.3	0.032646		Unc5B fl/fl_8	2.3	0.0608247
	Unc5BiECko_2	21.3	0.767865		Unc5BiECko_4	6.2	0.631136		Unc5BiECko_1	22.7	0.163509		Unc5B fl/fl_9	3.6	0.019244
	Unc5BiECko_3	20.5	0.846422						Unc5BiECko_2	31.6	0.24327		Unc5BiECko_1	5.2	1.66102
	Unc5BiECko_4	23.4	0.872932						Unc5BiECko_3	26.34	0.212363		Unc5BiECko_2	9.1	1.22931
	Unc5BiECko_5	12.8	0.578726						Unc5BiECko_4	17.4	0.856431		Unc5BiECko_3	3	1
									Unc5BiECko_5	13.9	0.671984		Unc5BiECko_4	9.6	1.02268
									Unc5BiECko_6	40.2	0.126117		Unc5BiECko_5	4.2	1.1134
									Unc5BiECko_7	21.3	0.0766323		Unc5BiECko_6	5.7	1.189
	Supplemental Figure 2b
		Mean CT (Unc5B)	Mean CT (GAPDH)	Relative Unc5B mRNA level			Mean CT (Claudin5)	Mean CT (GAPDH)	Relative Claudin5 mRNA level
	Unc5B WT_1	27.5962	21.2635	1.43308		Unc5B WT_1	26.8645	21.2635	0.886811
	Unc5B WT_2	26.9964	20.5639	1.3374		Unc5B WT_2	26.0886	20.5639	1.10797
	Unc5B WT_3	26.8982	20.1091	1.04455		Unc5B WT_3	26.9812	20.1091	0.969078
	Unc5B WT_4	27.6604	20.8085	1		Unc5B WT_4	27.0319	20.8085	1.1268
	Unc5B WT_5	27.7236	20.784	0.941065		Unc5B WT_5	27.1692	20.784	0.836362
	Unc5B WT_6	28.3605	21.0475	0.726403		Unc5B WT_6	27.1748	21.0475	1
	Unc5B KO_1	32.7773	19.5762	0.0122659		Unc5B KO_1	27.9657	19.5762	0.208472
	Unc5B KO_2	32.2439	18.9735	0.0116913		Unc5B KO_2	27.0336	18.9735	0.261942
	Unc5B KO_3	31.8035	19.6003	0.0244962		Unc5B KO_3	27.4304	19.6003	0.307186
	Unc5B KO_4	32.1072	20.0028	0.0262328		Unc5B KO_4	28.1069	20.0028	0.254071
	Unc5B KO_5	32.2694	19.6312	0.0181193		Unc5B KO_5	27.7472	19.6312	0.251965
	Unc5B KO_6	32.372	20.6385	0.0339234		Unc5B KO_6	28.1695	20.6385	0.377987
	Supplemental Figure 2d
	Claudin-5 (/b-actin)			PLVAP (/b-actin)
	Unc5B WT	Unc5B KO		Unc5B WT	Unc5B KO
	1.0257	0.441445		0.239016	4.61663
	0.731808	0.242245		0.767805	3.30665
	0.0740465	0.149301		1	3.53308
	1	0.536041		1.59103	8.9025
	1.06487	0.0684169		1.05224	5.80951
	1.62063	0.473851
	1.2718	0.486324
	0.927164	0.613519
	1	0.366621
	0.816426	0.194535
			Unc5Bfl/fl

[truncated: 4 more sheets: Supplemental Figure 3, Supplemental Figure 4, Supplemental Figure 5, Supplemental Figure 6]
